# Supplementary material for: Isotopic Radiolabeling of the Antiretroviral Drug [18F]Dolutegravir for Pharmacokinetic PET Imaging
Source: Pharmaceuticals (Basel). 2022 May 10;15(5):587. doi: 10.3390/ph15050587 (PMC9143889; doi:10.3390/ph15050587)
Supplement: Supplementary file 1 [file pharmaceuticals-15-00587-s001.zip]

Archive with 1 entries (1 files):
- pharmaceuticals-1649366-supplementary.pdf
